# Supplementary material for: Flexible Resistive Sensors for Wearable and Ergonomics Applications: A Systematic Review
Source: Sensors (Basel). 2026 Apr 21;26(8):2563. doi: 10.3390/s26082563 (PMC13120292; doi:10.3390/s26082563)
Supplement: Supplementary file 1 [file sensors-26-02563-s001.zip]

Archive with 1 entries (1 files):
- sensors-4221464-supplementary.pdf
